# Supplementary material for: Screening, Identification, and Fermentation Condition Optimization of a High-Yield 3-Methylthiopropanol Yeast and Its Aroma-Producing Characteristics
Source: Foods. 2024 Jan 27;13(3):418. doi: 10.3390/foods13030418 (PMC10855053; doi:10.3390/foods13030418)
Supplement: Supplementary file 1 [file foods-13-00418-s001.zip]

Archive with 1 entries (1 files):
- foods-2805565-supplementary.pdf
